# Supplementary material for: Inhibition of protein glycosylation is a novel pro-angiogenic strategy that acts via activation of stress pathways
Source: Nat Commun. 2020 Dec 10;11:6330. doi: 10.1038/s41467-020-20108-0 (PMC7730427; doi:10.1038/s41467-020-20108-0)
Supplement: Supplementary file 3 — Source Data [file 41467_2020_20108_MOESM3_ESM.zip]

Archive with 2 entries (2 files):
- Zhong C et al source data file-bar graphes.xlsx
- Zhong et al source data file-western.pdf
