# Supplementary material for: Inhibition of protein glycosylation is a novel pro-angiogenic strategy that acts via activation of stress pathways
Source: Nat Commun. 2020 Dec 10;11:6330. doi: 10.1038/s41467-020-20108-0 (PMC7730427; doi:10.1038/s41467-020-20108-0)
Supplement: Supplementary file 3 — Source Data [file 41467_2020_20108_MOESM3_ESM.zip › Zhong C et al source data file-bar graphes.xlsx]

## Sheet: Fig 1B
ManN proliferation study
	alamar blue reading at 530nm/590nm
H2O	298.567	309.347	349.348	376.347	No VEGF
10mM	609.346	508.347	600.348	628.347
50mM	619.568	538.309	600.347	549.458
200mM	598.349	519.78	500.437	509.346
1mM	190.679	278.457	302.679	320.568
2mM	129.568	119.458	209.545	149.458
H2O	1855.47	1731.46	1710.46	1690.46	with 5ng/ml VEGF
10mM	3390.57	3498.57	3079.46	2909.46
50mM	3986.57	3489.57	3220.57	3966.46
200mM	3095.26	2890.46	3327.46	2599.24
1mM	1839.46	1584.46	1800.57	1659.46
2mM	696.457	907.346	845	887.952

## Sheet: Fig 1C
BREC proliferation
	alamar blue reading at 530nm/590nm
0	520.567	468.564	542.456	No VEGF
0.4mM	636.456	577.678	626.567
4mM	593.943	683.346	685.345
40mM	668.456	700.567	758.459
400mM	715.567	690.345	762.456
0	1098.57	1136.68	980.567	with 5ng/ml VEGF
0.4mM	2096.75	1946.46	1803.46
4mM	2539.46	2246.57	2190.57
40mM	2503.46	2794.57	2714.46
400mM	1495.68	1704.46	1785.46

## Sheet: Fig 1D
BCEC scratch assay
distance between leading		Starting point	198.35	230.8	241.5	225.5	245.5	224.5	249.5	242.5
front (pixel units)
		Untreated	195.5	192.5	189.5	193.5	279	196.5	209.5	200
		ManN	173.5	152.5	171.5	189.5	184	166.5	196.5	183
		VEGF	138	150.5	124	159	154.5	139.5	142	140.5
		VEGF+ManN	124.5	110	109	107.5	53.5	77.5	93	109

## Sheet: Fig 1E
BCEC migration in response to ManN
	migrated cells/well
Untreated	12	10	4	2
50ng/ml VEGF	30	46	39	30
40uM ManN	10	3	2	18
400uM ManN	12	4	6	11
40uM ManN+VEGF	52	49	69	44
400uM ManN+VEGF	21	10	7	17

## Sheet: Fig 3C
Activity of SP compound on ManN-induced proliferation
	alamar blue reading at 530nm/590nm
Control	324.456	374.457	396.876	No VEGF
40 µM ManN	780.012	845.3	793.112
2 mM ManN	184.346	180.578	208.568
5 µM SP600125	408.346	438.129	429.456
5 µM SP600125+40 mM ManN	360.356	390.467	420.576
5 µM SP600125+2mM ManN	285.346	309.347	289.122
Control	1119.35	1510.57	1034.68	with 5ng/ml VEGF
40 µM ManN	3066.24	2697.35	3109.46
2 mM ManN	400.457	478.457	376.036
5 µM SP600125	1209.46	1154.9	1398.57
5 µM SP600125+40mM ManN	1398.46	1190.57	1294.98
5 µM SP600125+2mM ManN	793.568	1005.24	899.678

## Sheet: Fig 3E
BCEC proliferation upon JNK knockdown
				alamar blue reading at 530nm/590nm
BCEC proliferation assay
									fold induction
									Control	4	40	400	1000	2000
									1.00916	1.25579	1.10306	0.587201	0.501622	0.223488
JNK1 #2									1.0501	1.19685	1.14457	0.625573	0.630218	0.218046
									0.940743	1.32426	1.05508	0.540197	0.368104	0.227593
Control	4	40	400	1000	2000				2.70908	3.73629	3.72934	1.83845	1.61955	0.685425
377.347	469.567	412.456	219.567	187.567	83.567	No VEGF			2.91086	3.27267	3.71758	2.14837	1.22791	0.660898
392.653	447.528	427.981	233.915	235.652	81.532				3.02604	3.61643	3.71693	2.00534	1.82501	0.735604
351.764	495.168	394.518	201.991	137.642	85.102
1012.98	997.078	994.478	687.437	605.584	256.295	with 5ng/ml VEGF
1088.43	1223.72	1390.08	803.322	459.14	247.124
1131.5	1042.26	1089.84	749.84	682.41	275.058
									fold induction
									Control	4	40	400	1000	2000
									0.989641	0.973112	0.911655	0.74897	0.711785	0.552717
JNK2 #2									1.14995	1.20369	1.01321	0.860544	0.945735	0.724689
									0.860414	0.759735	0.806226	0.662395	0.362386	0.147996
Control	4	40	400	1000	2000				1.69721	2.49157	2.83213	1.69673	1.52795	0.790896
106.456	104.678	98.067	80.567	76.567	59.456	No VEGF			2.14851	2.65667	2.99108	1.82489	1.63699	0.925553
123.7	129.481	108.991	92.569	101.733	77.955				2.95431	2.67135	2.82429	2.11442	1.76445	1.04532
92.555	81.725	86.726	71.254	38.982	15.92
182.569	268.019	304.653	182.518	164.362	85.077	with 5ng/ml VEGF
231.116	285.779	321.752	196.304	176.092	99.562
317.796	287.358	303.81	227.449	189.803	112.445
									fold induction
									Control	4	40	400	1000	2000
									0.921945	1.05673	1.5096	1.33449	0.360872	0.21839
control siRNA									0.924395	0.980245	1.45547	1.23428	0.306468	-0.257318
									1.15366	1.03497	1.55107	1.43355	0.211681	-0.463908
Control	4	40	400	1000	2000				3.03843	4.32805	5.74819	3.79434	2.60263	0.62202
267.127	306.181	437.396	386.66	104.56	108.277	No VEGF			3.08898	5.0253	4.71109	4.25946	3.16263	1.31556
267.837	284.019	421.713	357.625	88.797	-29.556				2.90326	4.49216	5.68481	4.00786	3.95976	0.496644
334.265	299.875	449.411	415.362	61.333	-89.414
880.365	1254.02	1665.5	1099.38	754.095	225.226	with 5ng/ml VEGF
895.011	1456.05	1365.01	1234.15	916.35	426.174
841.199	1301.57	1647.13	1161.25	1147.31	188.899
									fold induction
									Control	4	40	400	1000	2000
									1.04371	1.02942	1.04948	0.817175	0.550371	0.551977
JNK1 #4 + JNK2 #4									1.0039	1.09727	0.834832	0.689016	0.427903	0.42079
									0.952389	1.01942	0.80489	0.669992	0.488609	0.310924
Control	4	40	400	1000	2000				1.73417	2.04071	2.00444	1.80281	1.51153	1.78287
376.849	371.687	378.933	295.054	198.72	199.3	No VEGF			1.70016	1.96571	1.87927	2.11009	1.9723	1.62856
362.473	396.186	301.429	248.78	154.501	151.933				1.89395	2.15921	2.03963	2.30327	1.55234	1.50666
343.875	368.078	290.618	241.911	176.42	112.264
626.148	736.829	723.733	650.934	545.763	643.732	with 5ng/ml VEGF
613.871	709.749	678.541	761.881	712.13	588.018
683.841	779.617	736.442	831.633	560.496	544.005
									0.862047	0.851076	0.855194	0.684959	0.526553	0.658701
									0.991717	1.10996	0.937476	0.876733	0.612629	0.868663
JNK1 #4									1.14624	1.21189	0.929062	0.791842	0.626759	0.799439
									1.81376	1.83737	1.95711	1.791	1.42405	1.41818
475.872	469.816	472.089	378.115	290.671	363.62	No VEGF			1.68936	2.34614	1.98425	1.76609	1.48182	1.52768
547.453	612.729	517.511	483.979	338.187	479.524				0.922178	1.12911	1.23058	1.15964	1.02865	0.85004
632.752	668.993	512.866	437.117	345.987	441.311
1001.24	1014.28	1080.38	988.68	786.113	782.872	with 5ng/ml VEGF
932.572	1295.13	1095.36	974.928	818.005	843.316
509.066	623.298	679.313	640.153	567.843	469.244
									0.9617	1.05331	0.977459	0.702642	0.47357	0.33101
									1.04189	1.05996	0.882025	0.740259	0.4553	0.31339
JNK2 #4									0.996406	1.00591	0.893209	0.707475	0.42879	0.414645
									2.16474	2.4975	2.24674	2.62497	1.57332	1.79012
268.818	294.424	273.223	196.405	132.374	92.525	No VEGF			1.97092	2.16588	2.61726	2.64248	1.94788	2.02268
291.234	296.283	246.547	206.92	127.267	87.6				1.54451	1.94032	2.27661	2.24196	2.51824	1.59961
278.519	281.175	249.673	197.756	119.857	115.903
605.097	698.111	628.018	733.741	439.781	500.381	with 5ng/ml VEGF
550.92	605.414	731.585	738.636	544.479	565.387
431.728	542.364	636.367	626.681	703.909	447.129

## Sheet: Fig 4D
Mannose reverse additive activity between ManN and VEGF
		alamar blue reading at 530nm/590nm
microM	no Mannose			with 5mM Mannose
0	522.045	481.178	348.305	562.905	510.939	497.53
4	594.312	622.936	607.058	463.162	563.832	635.186
40	612.902	822.126	647.611	486.873	436.018	546.947
400	808.096	777.68	694.208	410.186	332.86	453.274
1000	534.03	718.842	717.893	576.643	715.225	544.745
2000	266.571	300.609	349.437	622.226	769.31	449.779
5000	32.091	29.089	26.287	1467.59	155.633	321.094
0	2784.76	2231.26	2464.76	2395.84	2458.34	2438.8
4	3003.62	3004.16	3013.89	2365.36	2202.18	2179.19
40	4500.99	3613.63	3799.66	2570.84	2620.19	2673.26
400	3196.25	3263.29	3055.34	1863.6	1668.52	1667.68
1000	2717	2677.05	2621.74	2644.59	2389.72	2437.46
2000	730.981	662.616	705.847	4010.08	2686.05	3059.6
5000	50.034	67.905	80.04	3412.27	3485.13	3651.11

## Sheet: Fig 5D
PBA study
	alamar blue reading at 530nm/590nm
H2O	689.345	649.345	668.345
40um	793.456	667.456	709.345
2mM	265.456	203.456	231.456
H2O	412.345	409.456	311.456
40um	768.456	812.345	799.033
2mM	39.456	40.345	29.466
H2O	1236.46	1094.57	1345.68
40um	1435.68	1894.57	1234.68
2mM	1190.57	789.456	1000.46
H2O	1094.35	895.234	1000.46
40um	1678.46	2095.46	1905.68
2mM	234.678	241.468	256.234

## Sheet: Fig 6
Other cell types
	alamar blue reading at 530nm/590nm
A673						AML12					human dermal fibroblast
	microM					microM					microM
	0	655.234	547.045	621.567		0	149.234	172.267	169.456		0	1924.23	1942.38	1951.46		4T1	by MTS assay
	4	602.567	557.235	670.056		4	195.345	187.457	168.112		4	1940.45	2053.34	2121.34
	40	569.378	583.345	623.124		40	187.309	170.045	141.045		40	1951.35	2013.57	1771.46			no mTransferrin				with mTransferrin
	400	568.478	493.489	564.456		400	119.239	133.122	158.234		400	1964.09	2222.23	1942.46		uM	Mannose		ManN		Mannose		ManN
	1000	440.589	587.346	442.489		1000	140.458	116.034	142.419		1000	1743.22	1854.14	2153.46		0	0.0611	0.0768	0.05845	0.0802	0.4078	0.53085	0.4502	0.51835
	2000	582.634	451.678	392.236		2000	-2.856	-0.645	-23.455		2000	1681.35	1871.25	1919.35		40	0.052	0.0817	0.04555	0.08245	0.41505	0.55165	0.42565	0.59985
0.5% FBS	5000	-493.095	-214.488	-128.104	No TNFa	5000	-84.056	-215.456	6.541	No bFGF	5000	1419.23	1137.24	1053.05		200	0.04915	0.0781	0.0496	0.08945	0.4264	0.51935	0.43525	0.60155
																1000	0.0584	0.08105	0.0598	0.0887	0.449	0.56395	0.56325	0.67265
	0	1094.46	1088.05	1294.46		0	337.125	286.342	304.456		0	5119.03	5539.43	5015.46		5000	0.05255	0.08155	0.0136	0.0417	0.48415	0.5777	0.02085	0.0686
	4	1061.1	1144.46	1117.56		4	298.045	358.122	292.132		4	5766.23	5413.13	6145.48
	40	1009.35	1034.46	1047.12		40	295.467	250.134	258.451		40	5183.34	5048.14	5019.66
	400	1093.42	860.569	1045.45		400	215.587	223.059	207.128		400	4425.68	5425.45	5060.81
	1000	997.267	973.569	1025.34		1000	165.022	158.045	167.023		1000	5061.95	5829.15	4865.45
	2000	768.211	778.569	919.457		2000	3.457	10.132	20.32		2000	4434.35	4711.35	4397.46
10% FBS	5000	344.389	151.239	117.422	with 10ng/ml TNFa	5000	-37.095	1.745	88.455	with 10ng/ml bFGF	5000	3257.35	3094.23	3279.34
Bovine Pituitary cells					U87MG							Human keratinocytes
	microM					microM						microM
	0	1910.35	2045.34	2672.35		0	1757.08	1988.11	1766.23			0	1654.9	1537	1635.11
	4	2179.24	2659.22	2584.13		4	1470.12	1630.24	1534.01			4	1625.92	1720.28	1757.02
	40	2396.39	2450.43	2497.11		40	1392.05	1416.13	1419.12			40	1673	1779.92	1780.01
	400	1583.46	2520.35	2320.14		400	1246.66	1339.24	1565.33			400	1617.23	1727.62	1748.26
	1000	2097.55	2160.11	2571.2		1000	1104.2	1132.23	1178.35			1000	1642.05	1584.08	1715.97
	2000	2197.35	2321.35	2130.31		2000	758.239	795.23	814.012			2000	1644.65	1614.57	1665.09
No bFGF	5000	-134.412	-144.012	-138.236	No bFGF	5000	315.034	286.236	142.129		No KGF	5000	2012.98	1927.71	1933.26
	0	4116.23	3753.12	3713.03		0	3379.48	2852.24	2989.34			0	3038.34	2651.06	3928.3
	4	4210.29	3830.13	3030.35		4	2901.69	2244.12	2199.28			4	3474.36	3399.86	3023.03
	40	3914.37	3337.65	2893.23		40	2756.46	1931.12	2125.35			40	3213.81	2821	3146.6
	400	3643.39	3152.13	3335.24		400	2342.24	1854.03	2502.13			400	3479.18	2437.07	2947.86
	1000	3135.01	3085.46	2948.35		1000	1875.46	1851.12	1885.35			1000	2394.4	2568.53	2485.96
	2000	2588.34	2354.46	2344.12		2000	1749.24	1453.32	1220.13			2000	3129.49	2062.77	2478.87
with 10ng/ml bFGF	5000	81.311	141.456	178.345	with 10ng/ml bFGF	5000	341.238	354.235	345.345		with 25ng/ml KGF	5000	2938.94	3005.05	3432.91
	Human RPE					Calu6						NIH3T3
	microM					microM						microM
	0	1965.79	1646.35	1334.68		0	1532.05	1262.46	1400.46			0	2501.56	3467.2	2849.85
	4	1675.67	1805.46	1720.35		4	1695.13	1379.23	1050.13			4	3084.46	3474.96	3369.74
	40	1596.79	1349.58	1667.46		40	988.456	1325.23	1817.13			40	2950.27	2999.22	3134.01
	400	1479.57	1745.68	1967.35		400	1720.45	1110.35	1350.13			400	2618.5	2886.61	2551.97
	2000	2609.32	1530.68	1894.68		1000	1536.01	1435.13	1256.46			1000	2653.61	2843.26	2185.19
	5000	2096.25	1867.46	1845.79		2000	959.123	844.023	592.045			2000	2682.26	2816.08	2046.51
	10000	117.577	211.678	165.343	0.1% FBS	5000	74.451	112.467	37.024		No bFGF	5000	1971.97	1905.94	1731.86
	GM	4127.35	4266.46	4169.46
						0	2381.05	2608.23	2531.34			0	4959.85	5600.88	5458.86
						4	2800.46	2959.46	2420.12			4	4483.05	4375.08	4489.06
						40	2442.34	2501.13	2462.65			40	4928.87	4930.8	4800.85
						400	2740.46	2394.23	1877.22			400	4984.08	4704.39	4477.58
						1000	2257.57	2592.32	2321.45			1000	4489.6	4343.04	4559
						2000	1745.23	1952.35	2010.17			2000	4414.6	4035.22	4553.09
					10% FBS	5000	1485.24	926.345	1201.13		with 10ng/ml bFGF	5000	2938.03	1934.22	3472.02

## Sheet: Fig 7B
Glycosylation inhibitors on BCEC proliferation
			alamar blue reading at 530nm/590nm
Kif	0.01mM-0.5mM
	Control	0.01	0.1	1	10	100	500
	288.267	286.919	360.675	403.234	433.078	387.167	386.01	No VEGF
	269.456	301.716	360.202	430.38	427.65	372.62	368.19
	276.669	304.737	348.998	412.182	426.244	366.729	401.043
	1067.4	1175.96	1382.69	1696.23	1901.96	1743.05	1425.98	with VEGF
	1284.09	922.073	1169.6	1747.41	1692.99	1503.8	1497.69
	1167.28	1373.36	1161.07	1828.98	1945.68	1681.57	1395.43
Cas
	Control	0.01	0.1	1	10	100	500
	268.456	290.789	280.956	327.934	385.141	310.545	122.343	No VEGF
	275.267	280.855	268.708	348.938	387.631	277.784	128.736
	292.51	276.23	288.951	298.392	403.036	292.388	106.064
	1084.63	1362.19	1267.67	1524.48	1756.93	1983.57	791.184	with VEGF
	1006.83	1275.65	1183.57	1386.22	1793.58	1865.15	944.323
	1178.68	1204.67	1337.96	1348.07	1828	2168.99	781.567

[truncated: 30 more sheets: Fig 7D, Fig 7F, Fig 8A, Fig8D, Fig 9B, Fig 9D, Fig 10B, SFig 1A, SFig 1b, SFig 1c, SFig 3b, SFig 3c, SFig 3d, SFig 3e, SFig 3f, SFig 4a, SFig 5b, SFig 8b, SFig 9a, SFig 9b …]
